# Supplementary material for: Effects of salting treatment on the physicochemical properties, textural properties, and microstructures of duck eggs
Source: PLoS One. 2017 Aug 10;12(8):e0182912. doi: 10.1371/journal.pone.0182912 (PMC5552285; doi:10.1371/journal.pone.0182912)
Supplement: S1 File — (XLSX) [file pone.0182912.s001.xlsx]

## Sheet: Figure 1.
	The moisture content of the raw egg yolk								The moisture content of the raw egg white
	10% salt		15% salt		20% salt		25% salt		10% salt		15% salt		20% salt		25% salt
	Mean	SD	Mean	SD	Mean	SD	Mean	SD	Mean	SD	Mean	SD	Mean	SD	Mean	SD
0d	46.65	0.42	46.65	0.42	46.65	0.42	46.65	0.42	86.07	0.03	86.07	0.03	86.07	0.03	86.07	0.03
7d	45.85	0.14	44.72	0.04	45.37	0.06	39.37	0.13	85.82	0.06	86.12	0.03	85.62	0.13	85.23	0.16
14d	36.94	0.04	33.59	0.13	32.42	0.19	33.2	0.6	85.05	0.05	86	0.06	84.5	0.06	83.87	0.11
21d	33.45	0.36	29.5	0.04	28.89	0.29	22.74	0.69	85.43	0.03	85.4	0.03	84.79	0.05	82.66	0.2
28d	29.96	0.28	26.43	0.62	26.07	0.5	23.5	0.36	85.23	0.02	84.06	0.02	83.61	0.43	82.62	0.06
35d	30.33	0.26	21.38	0.58	22.74	0.6	22.95	0.96	85.82	0.05	83.91	0.03	83.39	0.06	82.01	0.09
	The moisture content of the cooked egg yolk								The moisture content of the cooked egg white
	10% salt		15% salt		20% salt		25% salt		10% salt		15% salt		20% salt		25% salt
	Mean	SD	Mean	SD	Mean	SD	Mean	SD	Mean	SD	Mean	SD	Mean	SD	Mean	SD
0d	44.91	1.14	44.91	1.14	44.91	1.14	44.91	1.14	86.07	0.04	86.07	0.04	86.07	0.04	86.07	0.04
7d	40.47	0.23	37.25	0.02	33.4	0.01	31.3	0.08	85.81	0.12	86.02	0.25	85.19	0.17	84.14	0.06
14d	37.49	0.08	32.62	0.17	27.71	0.12	25.95	0.06	86.26	0.17	85.68	0.05	84.73	0.36	83.44	0.25
21d	34.03	0.88	24.2	0.38	18.83	0.42	19.72	0.57	84.76	0.09	84.49	0.45	83	0.09	82.46	0.02
28d	30.31	0.25	17.75	0.62	21.44	0.36	16.72	1.32	84.76	0.27	83.95	0.29	81.73	0.23	81.08	0.14
35d	26.14	0.1	16.58	0.79	14.96	0.38	14.36	1.02	84.88	0.04	83.67	0.04	80.42	0.15	76.53	0.15
	The salt content of the raw egg yolks								The salt content of the raw egg white
	10% salt		15% salt		20% salt		25% salt		10% salt		15% salt		20% salt		25% salt
	Mean	SD	Mean	SD	Mean	SD	Mean	SD	Mean	SD	Mean	SD	Mean	SD	Mean	SD
0d	46.65	0.42	46.65	0.42	46.65	0.42	46.65	0.42	86.07	0.03	86.07	0.03	86.07	0.03	86.07	0.03
7d	45.85	0.14	44.72	0.04	45.37	0.06	39.37	0.13	85.82	0.06	86.12	0.03	85.62	0.13	85.23	0.16
14d	36.94	0.04	33.59	0.13	32.42	0.19	33.2	0.6	85.05	0.05	86	0.06	84.5	0.06	83.87	0.11
21d	33.45	0.36	29.5	0.04	28.89	0.29	22.74	0.69	85.43	0.03	85.4	0.03	84.79	0.05	82.66	0.2
28d	29.96	0.28	26.43	0.62	26.07	0.5	23.5	0.36	85.23	0.02	84.06	0.02	83.61	0.43	82.62	0.06
35d	30.33	0.26	21.38	0.58	22.74	0.6	22.95	0.96	85.82	0.05	83.91	0.03	83.39	0.06	82.01	0.09
	The salt content of the cooked egg yolk								The salt content of the cooked egg white
	10% salt		15% salt		20% salt		25% salt		10% salt		15% salt		20% salt		25% salt
	Mean	SD	Mean	SD	Mean	SD	Mean	SD	Mean	SD	Mean	SD	Mean	SD	Mean	SD
0d	44.91	1.14	44.91	1.14	44.91	1.14	44.91	1.14	86.07	0.04	86.07	0.04	86.07	0.04	86.07	0.04
7d	40.47	0.23	37.25	0.02	33.4	0.01	31.3	0.08	85.81	0.12	86.02	0.25	85.19	0.17	84.14	0.06
14d	37.49	0.08	32.62	0.17	27.71	0.12	25.95	0.06	86.26	0.17	85.68	0.05	84.73	0.36	83.44	0.25
21d	34.03	0.88	24.2	0.38	18.83	0.42	19.72	0.57	84.76	0.09	84.49	0.45	83	0.09	82.46	0.02
28d	30.31	0.25	17.75	0.62	21.44	0.36	16.72	1.32	84.76	0.27	83.95	0.29	81.73	0.23	81.08	0.14
35d	26.14	0.1	16.58	0.79	14.96	0.38	14.36	1.02	84.88	0.04	83.67	0.04	80.42	0.15	76.53	0.15
