# Supplementary material for: Effects of salting treatment on the physicochemical properties, textural properties, and microstructures of duck eggs
Source: PLoS One. 2017 Aug 10;12(8):e0182912. doi: 10.1371/journal.pone.0182912 (PMC5552285; doi:10.1371/journal.pone.0182912)
Supplement: S2 File — (XLSX) [file pone.0182912.s002.xlsx]

## Sheet: Sheet1
	The oil exudation of the raw egg yolk								The oil exudation of the cooked egg yolk
	10% salt		15% salt		20% salt		25% salt		10% salt		15% salt		20% salt		25% salt
	Mean	SD	Mean	SD	Mean	SD	Mean	SD	Mean	SD	Mean	SD	Mean	SD	Mean	SD
0d	0.7	0.09	0.7	0.09	0.7	0.09	0.7	0.09	8.31	0.73	8.31	0.73	8.31	0.73	8.31	0.73
7d	1.55	0.47	1.76	0.1	7.75	0.37	9.04	1.28	8.6	1.12	10.64	1.89	17.34	2.12	20.38	0.31
14d	4.25	0.68	5.16	0.2	13.96	2.26	14.46	2.17	11.23	0.37	14.26	2.52	26.41	0.75	25.39	0.79
21d	7.72	0.72	11.68	2.51	16.55	2.21	18.03	3.74	12.93	1.99	18.29	0.39	27.1	0.88	29.27	2.51
28d	14.87	2.35	16.64	2.09	16.39	1.53	19.57	4.39	17.72	2.08	23.26	2.24	33.45	0.99	34.02	2.6
35d	15.51	2.25	15.07	1.67	22.48	1.66	22.82	3.16	17.85	0.9	31.61	1.1	39.93	2.03	41.06	2.59
