# Supplementary material for: Effects of salting treatment on the physicochemical properties, textural properties, and microstructures of duck eggs
Source: PLoS One. 2017 Aug 10;12(8):e0182912. doi: 10.1371/journal.pone.0182912 (PMC5552285; doi:10.1371/journal.pone.0182912)
Supplement: S3 File — (XLSX) [file pone.0182912.s003.xlsx]

## Sheet: Sheet1
	The pH value of the raw egg yolk								The pH value of the raw egg white
	10% salt		15% salt		20% salt		25% salt		10% salt		15% salt		20% salt		25% salt
	Mean	SD	Mean	SD	Mean	SD	Mean	SD	Mean	SD	Mean	SD	Mean	SD	Mean	SD
0d	8.94333	0.01528	8.94333	0.01528	8.94333	0.01528	8.94333	0.01528	6.5	0.02	6.5	0.02	6.5	0.02	6.5	0.02
7d	8.8	0.04359	8.79333	0.05508	8.5	0.01	8.33333	0.08622	6.48	0.02646	6.31333	0.03055	6.3	0.02	6.27333	0.02082
14d	8	0.04583	7.99333	0.04163	8.04333	0.06807	8.05	0.1044	6.38333	0.05859	6.37667	0.03786	6.36333	0.04509	6.36333	0.03215
21d	7.31667	0.04726	7.25667	0.08963	7.97333	0.07234	7.85333	0.11846	6.34333	0.01528	6.28667	0.01528	6.32	0.01	6.30333	0.01528
28d	6.34	0.05292	6.33333	0.03055	7.44333	0.03055	7.40333	0.04933	6.30667	0.02082	6.29667	0.07371	6.32	0.01	6.28	0.01
35d	6.39333	0.04041	6.36667	0.03786	7.45667	0.03215	7.44	0.06245	6.26	0.03606	6.27	0.01	6.26333	0.01528	6.26	0.01
	The pH value of the cooked egg yolk								The pH value of the cooked egg white
	10% salt		15% salt		20% salt		25% salt		10% salt		15% salt		20% salt		25% salt
	Mean	SD	Mean	SD	Mean	SD	Mean	SD	Mean	SD	Mean	SD	Mean	SD	Mean	SD
0d	8.81	0.02646	8.81	0.02646	8.81	0.02646	8.81	0.02646	6.4	0.06083	6.4	0.06083	6.4	0.06083	6.4	0.06083
7d	8.58667	0.10693	8.38	0.04359	8.26	0.03606	8.27333	0.02082	6.33667	0.03215	6.25	0.03606	6.24667	0.03512	6.23333	0.02517
14d	7.49667	0.04509	7.52333	0.00577	7.72667	0.03055	7.68667	0.07234	6.32	0.01	6.24667	0.04933	6.23	0.06083	6.22	0.02
21d	7.48	0.08544	7.44667	0.08505	7.71667	0.04726	7.67	0.01	6.30333	0.01528	6.23667	0.02517	6.22667	0.02082	6.22667	0.01528
28d	7.21667	0.02082	7.27333	0.02517	7.24333	0.04726	7.36667	0.01528	6.3	0.02646	6.21333	0.01528	6.22333	0.01528	6.22333	0.00577
35d	7.34333	0.03786	7.28	0.01732	7.45333	0.02082	7.42667	0.0611	6.25667	0.04933	6.25667	0.03215	6.24	0.01	6.23667	0.03215
