# Supplementary material for: Effects of salting treatment on the physicochemical properties, textural properties, and microstructures of duck eggs
Source: PLoS One. 2017 Aug 10;12(8):e0182912. doi: 10.1371/journal.pone.0182912 (PMC5552285; doi:10.1371/journal.pone.0182912)
Supplement: S4 File — (XLSX) [file pone.0182912.s004.xlsx]

## Sheet: Sheet1
Relationship between the shear rate and viscosity of the raw egg whites at different stages.
	10% salt								15% salt								20% salt								25% salt
	0d	7d	14d	21d	28d	35d			0d	7d	14d	21d	28d	35d			0d	7d	14d	21d	28d	35d			0d	7d	14d	21d	28d	35d
shear rate	viscosity	viscosity	viscosity	viscosity	viscosity	viscosity		shear rate	viscosity	viscosity	viscosity	viscosity	viscosity	viscosity		shear rate	viscosity	viscosity	viscosity	viscosity	viscosity	viscosity		shear rate	viscosity	viscosity	viscosity	viscosity	viscosity	viscosity
0	0	0	0	0	0	0		0	0	0	0	0	0	0		0	0	0	0	0	0	0		0	0	0	0	0	0	0
10.343	0.0427	0.0452	0.037	0.0351	0	0.0292		10.343	0.0427	0.0439	0.0365	0.0323	0.03	0		10	0.0427	0.03	0	0	0.0344	0		10.343	0.0427	0.0555	0.032	0.0345	0.0344	0
20.687	0.0343	0.0295	0.0303	0.0275	0.023	0.0258		20.687	0.0343	0.0315	0.029	0.0279	0.0164	0.0147		21	0.0343	0.0218	0.0273	0.0186	0.0274	0.0168		20.687	0.0343	0.0603	0.0271	0.0277	0.0304	0
31.034	0.027	0.0233	0.022	0.0188	0.0164	0.0244		31.034	0.027	0.0273	0.0201	0.0276	0.014	0.0146		31	0.027	0.0198	0.0211	0.0144	0.0245	0.0168		31.034	0.027	0.0493	0.0224	0.0207	0.0278	0
41.379	0.0222	0.0191	0.0205	0.017	0.0133	0.0201		41.379	0.0222	0.0255	0.0179	0.0234	0.0128	0.0128		41	0.0222	0.0159	0.0201	0.0139	0.0203	0.0145		41.379	0.0222	0.04	0.0214	0.0179	0.0209	0.008
51.722	0.018	0.0176	0.0177	0.0151	0.0119	0.0192		51.722	0.018	0.0222	0.0154	0.0217	0.0121	0.0123		52	0.018	0.0152	0.0182	0.0134	0.0196	0.0136		51.722	0.018	0.036	0.0197	0.0159	0.0194	0.0089
62.066	0.0168	0.0173	0.0168	0.0144	0.012	0.0178		62.066	0.0168	0.0215	0.0142	0.0191	0.0112	0.0122		62	0.0168	0.0149	0.0169	0.012	0.0187	0.0126		62.066	0.0168	0.0348	0.0184	0.0146	0.0175	0.0085
72.411	0.0153	0.0161	0.0163	0.0136	0.0115	0.0168		72.411	0.0153	0.0201	0.0134	0.0172	0.0105	0.0116		72	0.0153	0.0142	0.0164	0.0114	0.0175	0.0119		72.411	0.0153	0.0311	0.0173	0.0138	0.016	0.0076
82.756	0.015	0.0151	0.0156	0.0126	0.0112	0.0158		82.756	0.015	0.0202	0.0131	0.0162	0.0101	0.011		83	0.015	0.0139	0.0153	0.0114	0.0165	0.0113		82.756	0.015	0.0271	0.0167	0.0132	0.0151	0.0076
93.101	0.015	0.0147	0.015	0.0126	0.0109	0.0152		93.101	0.015	0.0193	0.0129	0.0153	0.0099	0.0111		93	0.015	0.0134	0.0151	0.0109	0.0163	0.011		93.101	0.015	0.0274	0.0174	0.0126	0.0143	0.008
103.446	0.0148	0.0142	0.0146	0.0125	0.011	0.0149		103.446	0.0148	0.0194	0.0127	0.0144	0.0098	0.0111		103	0.0148	0.0132	0.0145	0.0105	0.0161	0.0108		103.446	0.0148	0.0265	0.0168	0.0126	0.0139	0.0078
113.788	0.0146	0.0138	0.0143	0.0123	0.0108	0.0143		113.788	0.0146	0.018	0.0126	0.0141	0.0095	0.0109		114	0.0146	0.0129	0.0141	0.0105	0.0153	0.0104		113.788	0.0146	0.0256	0.0163	0.0122	0.0133	0.0077
124.133	0.0145	0.0137	0.0137	0.012	0.0108	0.0139		124.133	0.0145	0.0177	0.0124	0.0136	0.0092	0.0107		124	0.0145	0.0127	0.0135	0.0104	0.0148	0.0098		124.133	0.0145	0.0226	0.0157	0.0119	0.0129	0.0077
134.478	0.0146	0.0134	0.013	0.0117	0.0109	0.0134		134.478	0.0146	0.0176	0.0124	0.0132	0.009	0.0105		134	0.0146	0.0125	0.0131	0.0102	0.0149	0.0094		134.478	0.0146	0.0212	0.0151	0.0118	0.0125	0.0078
144.822	0.0143	0.0132	0.0127	0.0113	0.011	0.0132		144.822	0.0143	0.017	0.0122	0.0128	0.0088	0.0102		145	0.0143	0.0123	0.0128	0.0101	0.0143	0.0091		144.822	0.0143	0.0195	0.015	0.0117	0.0123	0.0076
155.167	0.0144	0.0131	0.0125	0.011	0.0107	0.0129		155.167	0.0144	0.0169	0.0119	0.0128	0.0086	0.0101		155	0.0144	0.0121	0.0124	0.01	0.0139	0.0089		155.167	0.0144	0.0172	0.0146	0.0116	0.0122	0.0076
165.512	0.0144	0.0129	0.0123	0.0109	0.0105	0.0126		165.512	0.0144	0.0164	0.0118	0.0128	0.0084	0.0101		166	0.0144	0.012	0.0123	0.01	0.0138	0.0085		165.512	0.0144	0.0165	0.0143	0.0115	0.0119	0.0074
175.855	0.0153	0.0127	0.0119	0.0107	0.0104	0.0124		175.855	0.0153	0.0167	0.0115	0.0127	0.0083	0.0098		176	0.0153	0.0121	0.012	0.0101	0.0134	0.0079		175.855	0.0153	0.0159	0.0141	0.0113	0.0118	0.0074
186.202	0.0153	0.0128	0.0115	0.0104	0.0104	0.0123		186.202	0.0153	0.0164	0.0115	0.0129	0.0081	0.0088		186	0.0153	0.012	0.0117	0.0101	0.0132	0.0078		186.202	0.0153	0.0157	0.0139	0.0112	0.0115	0.0072
196.544	0.0159	0.0128	0.0109	0.0103	0.0103	0.0122		196.544	0.0159	0.0163	0.0114	0.0128	0.008	0.0086		197	0.0159	0.0118	0.0116	0.01	0.013	0.0077		196.544	0.0159	0.0153	0.0137	0.0109	0.0112	0.0072
206.889	0.0162	0.0128	0.0105	0.0104	0.0104	0.012		206.889	0.0162	0.0163	0.0113	0.0127	0.0078	0.0084		207	0.0162	0.012	0.0115	0.0099	0.0129	0.0077		206.889	0.0162	0.0152	0.0135	0.0107	0.0111	0.0071
217.232	0.0157	0.0123	0.0104	0.0101	0.0101	0.0119		217.232	0.0157	0.0164	0.0112	0.0128	0.0077	0.0083		217	0.0157	0.0117	0.0114	0.0097	0.0126	0.0076		217.232	0.0157	0.015	0.0134	0.0105	0.0109	0.0071
227.578	0.0151	0.0124	0.0103	0.0101	0.01	0.0117		227.578	0.0151	0.0163	0.0111	0.0127	0.0076	0.0083		228	0.0151	0.0115	0.0113	0.0097	0.0125	0.0075		227.578	0.0151	0.0148	0.0132	0.0105	0.0107	0.007
237.923	0.0147	0.0123	0.0103	0.0099	0.0099	0.0115		237.923	0.0147	0.0159	0.0111	0.0126	0.0075	0.0082		238	0.0147	0.0114	0.0112	0.0095	0.0123	0.0075		237.923	0.0147	0.0148	0.0132	0.0102	0.0106	0.007
248.266	0.0148	0.0121	0.0101	0.0099	0.0096	0.0115		248.266	0.0148	0.0156	0.011	0.0123	0.0073	0.0082		248	0.0148	0.0118	0.0111	0.0095	0.0123	0.0074		248.266	0.0148	0.0147	0.0131	0.0101	0.0104	0.007
258.615	0.0148	0.0121	0.0099	0.0098	0.0095	0.0113		258.615	0.0148	0.0156	0.0109	0.0123	0.0072	0.0081		259	0.0148	0.0118	0.0109	0.0095	0.0122	0.0074		258.615	0.0148	0.0146	0.0129	0.01	0.0103	0.007
268.958	0.0151	0.0117	0.0092	0.0098	0.0094	0.0111		268.958	0.0151	0.0154	0.0108	0.0125	0.0071	0.008		269	0.0151	0.0116	0.0108	0.0094	0.0122	0.0073		268.958	0.0151	0.0146	0.0128	0.0098	0.0101	0.0069
279.3	0.0144	0.0121	0.0092	0.0097	0.0094	0.011		279.3	0.0144	0.0152	0.0106	0.0125	0.007	0.0079		279	0.0144	0.0114	0.0107	0.0093	0.0121	0.0072		279.3	0.0144	0.0145	0.013	0.0097	0.0098	0.0068
289.643	0.0138	0.0117	0.0092	0.0098	0.0093	0.0109		289.643	0.0138	0.0146	0.0106	0.012	0.0069	0.0079		290	0.0138	0.0112	0.0106	0.0093	0.012	0.0072		289.643	0.0138	0.0144	0.0129	0.0096	0.0097	0.0068
299.994	0.0144	0.0114	0.0092	0.0097	0.0093	0.0108		299.994	0.0144	0.0146	0.0107	0.0121	0.0069	0.0078		300	0.0144	0.0112	0.0106	0.0092	0.0119	0.0072		299.994	0.0144	0.0141	0.0127	0.0094	0.0097	0.0067
