# Supplementary material for: Effects of salting treatment on the physicochemical properties, textural properties, and microstructures of duck eggs
Source: PLoS One. 2017 Aug 10;12(8):e0182912. doi: 10.1371/journal.pone.0182912 (PMC5552285; doi:10.1371/journal.pone.0182912)
Supplement: S5 File — (XLSX) [file pone.0182912.s005.xlsx]

## Sheet: Sheet1
	The hardness of the raw yolks										The springiness of the raw yolks
	10% salt		15% salt		20% salt		25% salt				10% salt		15% salt		20% salt		25% salt
	Mean	SD	Mean	SD	Mean	SD	Mean	SD			Mean	SD	Mean	SD	Mean	SD	Mean	SD
14d					1056.78	234.23	1137.35	96.71		14d					0.29	0.01	0.24	0.02
21d	201.58	14.08	292.64	8.62	1284.54	308.28	1580.46	155.76		21d	0.12	0.02	0.27	0.01	0.2	0.06	0.19	0.02
28d	286.58	17.36	1476.61	80.01	1774.01	101.37	2014.67	99.79		28d	0.27	0.02	0.22	0.02	0.21	0.01	0.17	0.03
35d	855.16	151.86	1607.96	72.74	2598.65	349.57	2577.28	218.45		35d	0.25	0.03	0.2	0.07	0.18	0.02	0.18	0.03
	The hardness of the cooked egg whites										The springiness of the cooked egg whites
	10% salt		15% salt		20% salt		25% salt				10% salt		15% salt		20% salt		25% salt
	Mean	SD	Mean	SD	Mean	SD	Mean	SD			Mean	SD	Mean	SD	Mean	SD	Mean	SD
0d	1066.47	45.39	1066.47	45.39	1066.47	45.39	1066.47	45.39		0d	0.93	0.04	0.93	0.04	0.93	0.04	0.93	0.04
7d	543.57	50.43	433.67	52.64	316.69	81.75	433.69	121.31		7d	0.9	0.05	0.88	0.02	0.78	0.03	0.76	0.04
14d	451.76	72.8	417.59	62.45	340.71	35.75	307.91	8.03		14d	0.81	0.05	0.8	0.03	0.78	0.06	0.75	0.02
21d	384.32	54.34	338.88	58.33	289.04	55.22	267.64	50.78		21d	0.86	0	0.79	0.03	0.76	0.03	0.73	0.02
28d	508.26	110.54	406.31	74	473.58	62.21	418.82	82.94		28d	0.81	0.02	0.76	0.02	0.71	0.03	0.7	0.04
35d	428.69	32.78	373.28	57.95	364.3	14.46	349.72	24.98		35d	0.72	0.02	0.7	0.04	0.67	0.04	0.68	0.06
	The hardness of the cooked yolks										The springiness of the cooked yolks.
	10% salt		15% salt		20% salt		25% salt				10% salt		15% salt		20% salt		25% salt
	Mean	SD	Mean	SD	Mean	SD	Mean	SD			Mean	SD	Mean	SD	Mean	SD	Mean	SD
0d	1054.06	37.88	1054.06	37.88	1054.06	37.88	1054.06	37.88		0d	0.45	0.03	0.45	0.03	0.45	0.03	0.45	0.03
7d	1226.47	29.49	1259.95	27.74	1371.99	58.69	1638.64	148.18		7d	0.39	0.01	0.31	0.03	0.29	0.02	0.27	0.03
14d	1541.31	105.8	1824.73	160.79	2066.31	261.74	2249.95	329.55		14d	0.32	0.05	0.29	0.04	0.28	0.03	0.26	0.03
21d	1639.78	120.22	1953.89	195.91	2147.28	293.06	2434.72	377.32		21d	0.31	0.03	0.28	0.05	0.23	0.05	0.24	0.06
28d	2371.37	120.09	2407.65	159.6	2800.8	269.4	2843.83	487.12		28d	0.25	0.05	0.23	0.05	0.24	0.07	0.22	0.05
35d	2539.79	269.25	2689.76	532.81	2432.84	374.72	2461.13	255.19		35d	0.25	0.02	0.2	0.07	0.2	0.1	0.19	0.04
